# Supplementary material for: Pooled-DNA sequencing identifies genomic regions of selection in Nigerian isolates of Plasmodium falciparum
Source: Parasit Vectors. 2017 Jun 29;10:320. doi: 10.1186/s13071-017-2260-z (PMC5492182; doi:10.1186/s13071-017-2260-z)
Supplement: Supplementary file 2 — Tajima’s D values for known genes. (XLSX 89 kb) [file 13071_2017_2260_MOESM2_ESM.xlsx]

## Sheet: Sheet1
Gene ID	Number of SNPs	Tajima's D
PF3D7_0102000	73	-2.7845
PF3D7_0102200	52	-2.77581
PF3D7_0102400	40	-2.76179
PF3D7_0102500	65	-2.75887
PF3D7_0102600	108	-2.75173
PF3D7_0102700	65	-2.74864
PF3D7_0102800	56	-2.7333
PF3D7_0102900	47	-2.73013
PF3D7_0103000	40	-2.72997
PF3D7_0103100	72	-2.72694
PF3D7_0103200	62	-2.72514
PF3D7_0103300	40	-2.7243
PF3D7_0103400	49	-2.70542
PF3D7_0103500	44	-2.69409
PF3D7_0103600	40	-2.68993
PF3D7_0103700	54	-2.68834
PF3D7_0103800	97	-2.68737
PF3D7_0103900	114	-2.68551
PF3D7_0104100	59	-2.68531
PF3D7_0104200	52	-2.68456
PF3D7_0104300	37	-2.68024
PF3D7_0104500	90	-2.67574
PF3D7_0104600	26	-2.67345
PF3D7_0104700	35	-2.67192
PF3D7_0105000	46	-2.66863
PF3D7_0105600	31	-2.66672
PF3D7_0105700	64	-2.66612
PF3D7_0105800	30	-2.66593
PF3D7_0105900	45	-2.66346
PF3D7_0106000	27	-2.66324
PF3D7_0106200	276	-2.66148
PF3D7_0106300	120	-2.65832
PF3D7_0106400	53	-2.65652
PF3D7_0106500	30	-2.65649
PF3D7_0106700	42	-2.65635
PF3D7_0106800	45	-2.65298
PF3D7_0106900	42	-2.64872
PF3D7_0107100	56	-2.64688
PF3D7_0107200	42	-2.64471
PF3D7_0107500	23	-2.64471
PF3D7_0107600	29	-2.64388
PF3D7_0107700	39	-2.64154
PF3D7_0107800	51	-2.6395
PF3D7_0108100	35	-2.63906
PF3D7_0108300	52	-2.63733
PF3D7_0108400	31	-2.63716
PF3D7_0108600	92	-2.63504
PF3D7_0108700	43	-2.63404
PF3D7_0108800	31	-2.63397
PF3D7_0109600	42	-2.63382
PF3D7_0109900	34	-2.63309
PF3D7_0110000	71	-2.63155
PF3D7_0110100	28	-2.63148
PF3D7_0110500	32	-2.63086
PF3D7_0110600	44	-2.63032
PF3D7_0111000	35	-2.62956
PF3D7_0111300	27	-2.62869
PF3D7_0111500	31	-2.62779
PF3D7_0111800	81	-2.62709
PF3D7_0112200	40	-2.62703
PF3D7_0112700	26	-2.62638
PF3D7_0112800	34	-2.62606
PF3D7_0113000	28	-2.62592
PF3D7_0113200	37	-2.62581
PF3D7_0113300	37	-2.62458
PF3D7_0113400	75	-2.62367
PF3D7_0113600	28	-2.62221
PF3D7_0113800	58	-2.62189
PF3D7_0113900	24	-2.62154
PF3D7_0114000	31	-2.62047
PF3D7_0114300	42	-2.61971
PF3D7_0114500	27	-2.61874
PF3D7_0201400	50	-2.61803
PF3D7_0201600	32	-2.61654
PF3D7_0201700	30	-2.6164
PF3D7_0201900	22	-2.61595
PF3D7_0202000	53	-2.61579
PF3D7_0202100	48	-2.61534
PF3D7_0202300	26	-2.61518
PF3D7_0202400	53	-2.6144
PF3D7_0202600	40	-2.61268
PF3D7_0202700	152	-2.61087
PF3D7_0202900	42	-2.60791
PF3D7_0203000	30	-2.6059
PF3D7_0203100	83	-2.60546
PF3D7_0203200	32	-2.60531
PF3D7_0203400	59	-2.60527
PF3D7_0203600	30	-2.60526
PF3D7_0203700	33	-2.60455
PF3D7_0203800	73	-2.60424
PF3D7_0203900	22	-2.60271
PF3D7_0204000	22	-2.60243
PF3D7_0204100	22	-2.60243
PF3D7_0204200	31	-2.60215
PF3D7_0204300	32	-2.60045
PF3D7_0204400	41	-2.59864
PF3D7_0204500	32	-2.59323
PF3D7_0204600	26	-2.59305
PF3D7_0204700	23	-2.59292
PF3D7_0204800	26	-2.59238
PF3D7_0205000	31	-2.58948
PF3D7_0205100	25	-2.58872
PF3D7_0205200	105	-2.58409
PF3D7_0205300	42	-2.58346
PF3D7_0205900	26	-2.58084
PF3D7_0206000	37	-2.58036
PF3D7_0206200	19	-2.57633
PF3D7_0206300	22	-2.57593
PF3D7_0206500	152	-2.57488
PF3D7_0206700	56	-2.57447
PF3D7_0206800	34	-2.57329
PF3D7_0206900	34	-2.57044
PF3D7_0207000	52	-2.56987
PF3D7_0207100	58	-2.56922
PF3D7_0207300	45	-2.56803
PF3D7_0207400	37	-2.56709
PF3D7_0207500	34	-2.56684
PF3D7_0207600	37	-2.56392
PF3D7_0207700	50	-2.56346
PF3D7_0207800	22	-2.56296
PF3D7_0207900	19	-2.56098
PF3D7_0208000	19	-2.56098
PF3D7_0208100	28	-2.56098
PF3D7_0208200	53	-2.56042
PF3D7_0208300	24	-2.5604
PF3D7_0208400	34	-2.55992
PF3D7_0208500	24	-2.55911
PF3D7_0208700	24	-2.55885
PF3D7_0208900	32	-2.5584
PF3D7_0209000	21	-2.55794
PF3D7_0209100	45	-2.55791
PF3D7_0209200	21	-2.55765
PF3D7_0209400	21	-2.55707
PF3D7_0209500	71	-2.55673
PF3D7_0209600	18	-2.55646
PF3D7_0209700	52	-2.55377
PF3D7_0209800	32	-2.55335
PF3D7_0210200	22	-2.55111
PF3D7_0210300	38	-2.55041
PF3D7_0210500	22	-2.54999
PF3D7_0210600	34	-2.54974
PF3D7_0210800	28	-2.54959
PF3D7_0211100	33	-2.54885
PF3D7_0211500	24	-2.54683
PF3D7_0211700	30	-2.54406
PF3D7_0212000	149	-2.54402
PF3D7_0212100	41	-2.54388
PF3D7_0212400	27	-2.54359
PF3D7_0212500	69	-2.54347
PF3D7_0212700	52	-2.54302
PF3D7_0212800	25	-2.54183
PF3D7_0213600	23	-2.54093
PF3D7_0213800	54	-2.53878
PF3D7_0213900	20	-2.5376
PF3D7_0214100	20	-2.537
PF3D7_0214300	26	-2.53699
PF3D7_0214600	20	-2.53669
PF3D7_0214800	27	-2.53555
PF3D7_0214900	42	-2.53546
PF3D7_0215000	22	-2.53535
PF3D7_0215300	33	-2.53451
PF3D7_0215400	28	-2.53414
PF3D7_0215500	47	-2.53377
PF3D7_0215700	17	-2.53297
PF3D7_0215800	19	-2.53061
PF3D7_0215900	19	-2.53029
PF3D7_0216000	45	-2.52788
PF3D7_0216100	61	-2.52787
PF3D7_0216200	70	-2.52782
PF3D7_0216300	29	-2.52737
PF3D7_0216500	48	-2.52731
PF3D7_0216600	18	-2.52344
PF3D7_0216700	24	-2.52201
PF3D7_0216800	45	-2.52156
PF3D7_0216900	130	-2.52126
PF3D7_0217000	27	-2.52125
PF3D7_0217100	85	-2.51998
PF3D7_0217200	25	-2.51963
PF3D7_0217600	38	-2.51925
PF3D7_0217700	25	-2.51889
PF3D7_0218200	29	-2.51876
PF3D7_0218300	68	-2.51718
PF3D7_0218400	28	-2.51716
PF3D7_0218600	26	-2.51672
PF3D7_0218700	17	-2.51611
PF3D7_0218800	57	-2.5159
PF3D7_0219100	26	-2.51475
PF3D7_0219300	37	-2.51359
PF3D7_0219500	31	-2.51315
PF3D7_0219600	47	-2.51305
PF3D7_0219700	32	-2.51255
PF3D7_0219800	33	-2.51113
PF3D7_0219900	64	-2.51102
PF3D7_0220000	20	-2.51035
PF3D7_0220100	22	-2.51025
PF3D7_0220200	24	-2.51015
PF3D7_0220400	16	-2.50919
PF3D7_0220700	25	-2.50903
PF3D7_0220800	18	-2.50858
PF3D7_0220900	16	-2.50824
PF3D7_0221000	16	-2.50824
PF3D7_0221100	18	-2.50815
PF3D7_0221200	18	-2.50771
PF3D7_0221300	115	-2.50763
PF3D7_0301000	76	-2.506
PF3D7_0301100	23	-2.50558
PF3D7_0301300	23	-2.5055
PF3D7_0301600	26	-2.50531
PF3D7_0301800	44	-2.50429
PF3D7_0301900	23	-2.5029
PF3D7_0302000	24	-2.50277
PF3D7_0302100	40	-2.50235
PF3D7_0302200	29	-2.50201
PF3D7_0302500	21	-2.50139
PF3D7_0302600	26	-2.50077
PF3D7_0302800	17	-2.49959
PF3D7_0302900	17	-2.49959
PF3D7_0303000	17	-2.49959
PF3D7_0303100	26	-2.49941
PF3D7_0303200	57	-2.49852
PF3D7_0303400	23	-2.49847
PF3D7_0303500	22	-2.4984
PF3D7_0303700	47	-2.49768
PF3D7_0303800	22	-2.49672
PF3D7_0304000	51	-2.49614
PF3D7_0304100	55	-2.49596
PF3D7_0304300	50	-2.49579
PF3D7_0304600	25	-2.49544
PF3D7_0304700	24	-2.49318
PF3D7_0304800	45	-2.49179
PF3D7_0305100	89	-2.49145
PF3D7_0305200	58	-2.48955
PF3D7_0305300	28	-2.48951
PF3D7_0305500	34	-2.48894
PF3D7_0305600	58	-2.48766
PF3D7_0305800	19	-2.48552
PF3D7_0305900	84	-2.48506
PF3D7_0306100	19	-2.48457
PF3D7_0306500	17	-2.48318
PF3D7_0306800	17	-2.48273
PF3D7_0307200	17	-2.48273
PF3D7_0307300	27	-2.48257
PF3D7_0307500	15	-2.48107
PF3D7_0307600	27	-2.48091
PF3D7_0307700	34	-2.47952
PF3D7_0307900	51	-2.47878
PF3D7_0308000	146	-2.47788
PF3D7_0308100	99	-2.47712
PF3D7_0308200	28	-2.47667
PF3D7_0308300	30	-2.47666
PF3D7_0308600	67	-2.47649
PF3D7_0308700	58	-2.47646
PF3D7_0308900	18	-2.47625
PF3D7_0309100	16	-2.47617
PF3D7_0309200	21	-2.47518
PF3D7_0309300	47	-2.47421
PF3D7_0309500	42	-2.47334
PF3D7_0309700	16	-2.47313
PF3D7_0309800	16	-2.47276
PF3D7_0309900	19	-2.47239
PF3D7_0310000	23	-2.47151
PF3D7_0310100	19	-2.47017
PF3D7_0310200	162	-2.46974
PF3D7_0310300	34	-2.46972
PF3D7_0310400	24	-2.46953
PF3D7_0310500	40	-2.46773
PF3D7_0310900	17	-2.46697
PF3D7_0311000	20	-2.46629
PF3D7_0311100	15	-2.46476
PF3D7_0311200	34	-2.46422
PF3D7_0311300	32	-2.46341
PF3D7_0311400	15	-2.46316
PF3D7_0311600	22	-2.46311
PF3D7_0311700	25	-2.46264
PF3D7_0311800	15	-2.46235
PF3D7_0311900	15	-2.46235
PF3D7_0312100	15	-2.46235
PF3D7_0312200	15	-2.46235
PF3D7_0312500	32	-2.46201
PF3D7_0312900	46	-2.4607
PF3D7_0313000	25	-2.46065
PF3D7_0313100	33	-2.45995
PF3D7_0313400	47	-2.45985
PF3D7_0313500	54	-2.45904
PF3D7_0313600	38	-2.45869
PF3D7_0313700	49	-2.4582
PF3D7_0313800	23	-2.45782
PF3D7_0313900	44	-2.45699
PF3D7_0314100	38	-2.45656
PF3D7_0314200	20	-2.45524
PF3D7_0314300	56	-2.45425
PF3D7_0314600	25	-2.45254
PF3D7_0314700	20	-2.45251
PF3D7_0314900	31	-2.45246
PF3D7_0315200	95	-2.45044
PF3D7_0315300	17	-2.44986
PF3D7_0316200	49	-2.44934
PF3D7_0316300	51	-2.44883
PF3D7_0316400	23	-2.44883
PF3D7_0316500	17	-2.44866
PF3D7_0316600	116	-2.44756
PF3D7_0316900	22	-2.44736
PF3D7_0317100	31	-2.44642
PF3D7_0317300	33	-2.44629
PF3D7_0317400	22	-2.44624
PF3D7_0317500	15	-2.44402
PF3D7_0317700	25	-2.4432
PF3D7_0317800	30	-2.44313
PF3D7_0317900	41	-2.44291
PF3D7_0318200	25	-2.44069
PF3D7_0318300	46	-2.43872
PF3D7_0318400	19	-2.43855
PF3D7_0318500	16	-2.43837
PF3D7_0318600	16	-2.43837
PF3D7_0319000	36	-2.43808
PF3D7_0319200	16	-2.43801
PF3D7_0319400	16	-2.43764
PF3D7_0319500	16	-2.43764
PF3D7_0319700	16	-2.43728
PF3D7_0319800	19	-2.43711
PF3D7_0320200	28	-2.4369
PF3D7_0320300	30	-2.43671
PF3D7_0320400	114	-2.43581
PF3D7_0320500	26	-2.43556
PF3D7_0321000	21	-2.4354
PF3D7_0321100	20	-2.43473
PF3D7_0321200	54	-2.43434
PF3D7_0321300	25	-2.43433
PF3D7_0321500	23	-2.43367
PF3D7_0321600	17	-2.43315
PF3D7_0321700	17	-2.43284
PF3D7_0321800	24	-2.43213
PF3D7_0321900	14	-2.43126
PF3D7_0322100	14	-2.43126
PF3D7_0322200	14	-2.43126
PF3D7_0322300	28	-2.43108
PF3D7_0322400	33	-2.43048
PF3D7_0322500	18	-2.42969
PF3D7_0322600	19	-2.42951
PF3D7_0322700	30	-2.42867
PF3D7_0323100	36	-2.42744
PF3D7_0323200	33	-2.42692
PF3D7_0323400	19	-2.42667
PF3D7_0323600	31	-2.42609
PF3D7_0323700	15	-2.42607
PF3D7_0323800	19	-2.42603
PF3D7_0324100	15	-2.4253
PF3D7_0402900	15	-2.42491
PF3D7_0403100	29	-2.42449
PF3D7_0403300	20	-2.42396
PF3D7_0403400	22	-2.42393
PF3D7_0403500	29	-2.42388
PF3D7_0403600	25	-2.42273
PF3D7_0403700	17	-2.42223
PF3D7_0403800	32	-2.42142
PF3D7_0403900	22	-2.42122
PF3D7_0404100	20	-2.42117
PF3D7_0404300	45	-2.42116
PF3D7_0404400	37	-2.41908
PF3D7_0404500	13	-2.41884
PF3D7_0404600	13	-2.41884
PF3D7_0404700	36	-2.41808
PF3D7_0404800	40	-2.41793
PF3D7_0404900	13	-2.41778
PF3D7_0405000	13	-2.41778
PF3D7_0405100	13	-2.41778
PF3D7_0405200	18	-2.41693
PF3D7_0405300	43	-2.41643
PF3D7_0405400	19	-2.41638
PF3D7_0405500	27	-2.41624
PF3D7_0405600	22	-2.41525
PF3D7_0405700	19	-2.41448
PF3D7_0405900	151	-2.41394
PF3D7_0406400	39	-2.41383
PF3D7_0406500	48	-2.41326
PF3D7_0406700	18	-2.41245
PF3D7_0406800	14	-2.4121
PF3D7_0406900	14	-2.41145
PF3D7_0407000	37	-2.41127
PF3D7_0407100	29	-2.41115
PF3D7_0407200	19	-2.40942
PF3D7_0407300	20	-2.40884
PF3D7_0407600	83	-2.40865
PF3D7_0407700	25	-2.40864
PF3D7_0407800	66	-2.40805
PF3D7_0407900	15	-2.40688
PF3D7_0408000	31	-2.40657
PF3D7_0408100	56	-2.40624
PF3D7_0408200	19	-2.40452
PF3D7_0408300	18	-2.40418
PF3D7_0408600	16	-2.40399
PF3D7_0408700	55	-2.40344
PF3D7_0408900	17	-2.40329
PF3D7_0409000	16	-2.40326
PF3D7_0409100	19	-2.40295
PF3D7_0409300	24	-2.40281
PF3D7_0409400	23	-2.40268
PF3D7_0409600	16	-2.40216
PF3D7_0409700	16	-2.40207
PF3D7_0409800	25	-2.40124
PF3D7_0409900	37	-2.40071
PF3D7_0410000	17	-2.39911
PF3D7_0410300	18	-2.39887
PF3D7_0410400	25	-2.39822
PF3D7_0410500	49	-2.39702
PF3D7_0410800	13	-2.39673
PF3D7_0410900	13	-2.39673
PF3D7_0411000	13	-2.39673
PF3D7_0411200	13	-2.39673
PF3D7_0411300	24	-2.3965
PF3D7_0411400	77	-2.39622
PF3D7_0411800	86	-2.3959
PF3D7_0411900	53	-2.39575
PF3D7_0412000	23	-2.3957
PF3D7_0412100	14	-2.39286
PF3D7_0412200	14	-2.39286
PF3D7_0412300	60	-2.39272
PF3D7_0413500	14	-2.39204
PF3D7_0413900	28	-2.39186
PF3D7_0414000	56	-2.39027
PF3D7_0414100	48	-2.38927
PF3D7_0414200	20	-2.38877
PF3D7_0414400	15	-2.38863
PF3D7_0414500	15	-2.38863
PF3D7_0414900	21	-2.38851
PF3D7_0415100	15	-2.38786
PF3D7_0415200	15	-2.38748
PF3D7_0415300	21	-2.38691
PF3D7_0415800	17	-2.38677
PF3D7_0416000	16	-2.38661
PF3D7_0416100	16	-2.38551
PF3D7_0416300	17	-2.38364
PF3D7_0416400	26	-2.38332
PF3D7_0417400	12	-2.3828
PF3D7_0417500	20	-2.38196
PF3D7_0417600	12	-2.3806
PF3D7_0417700	12	-2.3806
PF3D7_0417800	12	-2.3806
PF3D7_0417900	12	-2.3806
PF3D7_0418000	12	-2.3806
PF3D7_0418100	12	-2.3806
PF3D7_0418200	35	-2.37998
PF3D7_0418300	45	-2.3791
PF3D7_0418500	20	-2.37869
PF3D7_0418600	35	-2.37835
PF3D7_0418700	35	-2.37749
PF3D7_0418900	13	-2.37679
PF3D7_0419000	30	-2.37605
PF3D7_0419300	36	-2.37586
PF3D7_0419400	13	-2.37569
PF3D7_0419500	31	-2.37523
PF3D7_0419900	27	-2.3743
PF3D7_0420000	33	-2.37386
PF3D7_0420100	14	-2.37305
PF3D7_0420200	88	-2.37281
PF3D7_0420300	19	-2.37197
PF3D7_0420400	14	-2.37182
PF3D7_0420500	17	-2.37165
PF3D7_0420600	49	-2.37092
PF3D7_0421700	16	-2.37033
PF3D7_0422000	18	-2.37005
PF3D7_0422100	16	-2.36997
PF3D7_0422200	15	-2.36991
PF3D7_0422300	15	-2.36942
PF3D7_0422500	58	-2.36912
PF3D7_0422800	37	-2.36889
PF3D7_0423000	35	-2.36882
PF3D7_0423300	22	-2.36833
PF3D7_0423400	18	-2.36756
PF3D7_0423600	17	-2.36713
PF3D7_0423800	16	-2.36707
PF3D7_0423900	19	-2.36577
PF3D7_0424000	31	-2.36434
PF3D7_0424100	19	-2.36391
PF3D7_0424200	20	-2.36318
PF3D7_0424300	22	-2.36299
PF3D7_0424400	45	-2.36262
PF3D7_0424500	18	-2.36119
PF3D7_0424600	25	-2.3603
PF3D7_0424700	58	-2.35981
PF3D7_0424800	31	-2.35963
PF3D7_0424900	12	-2.35904
PF3D7_0425000	81	-2.3589
PF3D7_0425100	35	-2.35879
PF3D7_0425200	12	-2.35815
PF3D7_0425300	15	-2.35814
PF3D7_0425400	16	-2.35625
PF3D7_0500900	13	-2.35507
PF3D7_0501000	31	-2.35501
PF3D7_0501100	17	-2.35484
PF3D7_0501200	13	-2.35464
PF3D7_0501400	23	-2.35461
PF3D7_0501700	15	-2.3539
PF3D7_0501800	25	-2.35315
PF3D7_0502000	19	-2.35244
PF3D7_0502200	22	-2.3524
PF3D7_0502400	17	-2.35235
PF3D7_0502600	18	-2.35173
PF3D7_0503100	15	-2.35158
PF3D7_0503200	85	-2.35123
PF3D7_0503300	18	-2.35105
PF3D7_0503500	39	-2.35084
PF3D7_0503600	62	-2.349
PF3D7_0503800	20	-2.34894
PF3D7_0503900	24	-2.34883
PF3D7_0504000	20	-2.34769
PF3D7_0504200	19	-2.34693
PF3D7_0504400	21	-2.34654
PF3D7_0504500	20	-2.34595
PF3D7_0504700	71	-2.34561
PF3D7_0504800	44	-2.34554
PF3D7_0504900	22	-2.34529
PF3D7_0505000	16	-2.34399
PF3D7_0505100	29	-2.34358
PF3D7_0505200	11	-2.34339
PF3D7_0505400	37	-2.34248
PF3D7_0505500	30	-2.34198
PF3D7_0505700	48	-2.34174
PF3D7_0506200	35	-2.3414
PF3D7_0506400	11	-2.33994
PF3D7_0506500	11	-2.33994
PF3D7_0506700	19	-2.33982
PF3D7_0506800	46	-2.33979
PF3D7_0506900	23	-2.33962
PF3D7_0507200	15	-2.33942
PF3D7_0507300	11	-2.3388
PF3D7_0507500	14	-2.33832
PF3D7_0507600	18	-2.33822
PF3D7_0507800	45	-2.33793
PF3D7_0508000	23	-2.33761
PF3D7_0508100	27	-2.3369
PF3D7_0508200	19	-2.33656
PF3D7_0508400	14	-2.33628
PF3D7_0508500	12	-2.33616
PF3D7_0508600	12	-2.33616
PF3D7_0508700	19	-2.33616
PF3D7_0508800	12	-2.3357
PF3D7_0508900	12	-2.3357
PF3D7_0509100	12	-2.3357
PF3D7_0509400	12	-2.3357
PF3D7_0509600	41	-2.33539
PF3D7_0509700	17	-2.33514
PF3D7_0509800	13	-2.33431
PF3D7_0510000	14	-2.33383
PF3D7_0510100	14	-2.3337
PF3D7_0510200	14	-2.33342
PF3D7_0510800	14	-2.33294
PF3D7_0511200	14	-2.3329
PF3D7_0511300	15	-2.33206
PF3D7_0511400	18	-2.33027
PF3D7_0511500	39	-2.32991
PF3D7_0511700	17	-2.32836
PF3D7_0511900	27	-2.32818
PF3D7_0512100	34	-2.32788
PF3D7_0512200	24	-2.32695
PF3D7_0512400	18	-2.32682
PF3D7_0512500	32	-2.32659
PF3D7_0512800	30	-2.32644
PF3D7_0512900	42	-2.32636
PF3D7_0513200	22	-2.32366
PF3D7_0513400	23	-2.32349
PF3D7_0513600	121	-2.32308
PF3D7_0513700	17	-2.32245
PF3D7_0514100	22	-2.32171
PF3D7_0514200	18	-2.32099
PF3D7_0514300	16	-2.32076
PF3D7_0514700	41	-2.31978
PF3D7_0514800	14	-2.31851
PF3D7_0514900	15	-2.31831
PF3D7_0515300	14	-2.31819
PF3D7_0515500	21	-2.31795
PF3D7_0515600	22	-2.31795
PF3D7_0515700	72	-2.31794
PF3D7_0516000	32	-2.31758
PF3D7_0516100	16	-2.31747
PF3D7_0516300	27	-2.31733
PF3D7_0516400	100	-2.31607
PF3D7_0516500	11	-2.31565
PF3D7_0516600	15	-2.3153
PF3D7_0516700	11	-2.31474
PF3D7_0516800	11	-2.31474
PF3D7_0517100	11	-2.31474
PF3D7_0517200	12	-2.31464
PF3D7_0517500	13	-2.31384
PF3D7_0517600	13	-2.31384
PF3D7_0517800	13	-2.31384
PF3D7_0518100	12	-2.31372
PF3D7_0518500	12	-2.31371
PF3D7_0518600	12	-2.31371
PF3D7_0518700	12	-2.31325
PF3D7_0518800	47	-2.31285
PF3D7_0519000	59	-2.31141
PF3D7_0519200	47	-2.3114
PF3D7_0519300	29	-2.31061
PF3D7_0519500	92	-2.30968
PF3D7_0519600	20	-2.30806
PF3D7_0519900	41	-2.3062
PF3D7_0520100	20	-2.30549
PF3D7_0520200	16	-2.30375
PF3D7_0520400	20	-2.30353
PF3D7_0520600	17	-2.3035
PF3D7_0520700	17	-2.30299
PF3D7_0520800	24	-2.30239
PF3D7_0521000	15	-2.30237
PF3D7_0521100	18	-2.3023
PF3D7_0521200	20	-2.30169
PF3D7_0521300	53	-2.30063
PF3D7_0521400	41	-2.29877
PF3D7_0521700	14	-2.29869
PF3D7_0521800	26	-2.2981
PF3D7_0521900	27	-2.29752
PF3D7_0522100	13	-2.29583
PF3D7_0522300	13	-2.29583
PF3D7_0522400	46	-2.29551
PF3D7_0522600	14	-2.2942
PF3D7_0522900	11	-2.29394
PF3D7_0523000	12	-2.29357
PF3D7_0523200	13	-2.29279
PF3D7_0523700	13	-2.2927
PF3D7_0523800	10	-2.29261
PF3D7_0524000	18	-2.29261
PF3D7_0524100	12	-2.29218
PF3D7_0524300	11	-2.29205
PF3D7_0524400	11	-2.29205
PF3D7_0524800	10	-2.29143
PF3D7_0524900	10	-2.29143
PF3D7_0525000	10	-2.29143
PF3D7_0525100	10	-2.29143
PF3D7_0525200	10	-2.29143
PF3D7_0525400	10	-2.29143
PF3D7_0525500	10	-2.29143
PF3D7_0525600	10	-2.29143
PF3D7_0525900	10	-2.29143
PF3D7_0526000	10	-2.29143
PF3D7_0526200	10	-2.29143
PF3D7_0526300	10	-2.29143
PF3D7_0526500	39	-2.29132
PF3D7_0526600	12	-2.29126
PF3D7_0526700	12	-2.29126
PF3D7_0527000	11	-2.29117
PF3D7_0527200	11	-2.29117
PF3D7_0527300	11	-2.29117
PF3D7_0527500	11	-2.29067
PF3D7_0527600	11	-2.29067
PF3D7_0527900	11	-2.29067
PF3D7_0528100	16	-2.29021
PF3D7_0528200	32	-2.29019
PF3D7_0528300	32	-2.28936
PF3D7_0528400	56	-2.2886
PF3D7_0528500	25	-2.28803
PF3D7_0528600	48	-2.28785
PF3D7_0528700	60	-2.28762
PF3D7_0528800	23	-2.28717
PF3D7_0528900	19	-2.28712
PF3D7_0529000	36	-2.28707
PF3D7_0529200	39	-2.28689
PF3D7_0529300	30	-2.28682
PF3D7_0529400	25	-2.28603
PF3D7_0529500	16	-2.28565
PF3D7_0529700	36	-2.28472
PF3D7_0529800	16	-2.28437
PF3D7_0530300	31	-2.28349
PF3D7_0530400	33	-2.28294
PF3D7_0530500	15	-2.28249
PF3D7_0530600	92	-2.2823
PF3D7_0530700	26	-2.2821
PF3D7_0530800	39	-2.28178
PF3D7_0530900	19	-2.28096
PF3D7_0531000	23	-2.28059
PF3D7_0531100	23	-2.28047
PF3D7_0531300	14	-2.2801
PF3D7_0531400	64	-2.27851
PF3D7_0531500	27	-2.27846
PF3D7_0531600	19	-2.27763
PF3D7_0531700	33	-2.27727
PF3D7_0532000	41	-2.2771
PF3D7_0532200	23	-2.2771
PF3D7_0532300	33	-2.27582
PF3D7_0532400	14	-2.27503
PF3D7_0532500	17	-2.27447
PF3D7_0532600	59	-2.27385
PF3D7_0601200	15	-2.27381
PF3D7_0601500	15	-2.27381
PF3D7_0601600	13	-2.27348
PF3D7_0602000	17	-2.27342
PF3D7_0602100	13	-2.27305
PF3D7_0602200	13	-2.27305
PF3D7_0602400	12	-2.27297
PF3D7_0602500	13	-2.27174
PF3D7_0602600	50	-2.27152
PF3D7_0602700	10	-2.27114
PF3D7_0602800	12	-2.27028
PF3D7_0602900	10	-2.2702
PF3D7_0603000	12	-2.27019
PF3D7_0603100	12	-2.26973
PF3D7_0603200	26	-2.26957
PF3D7_0603300	15	-2.26951
PF3D7_0603400	12	-2.26927
PF3D7_0603600	27	-2.26897
PF3D7_0603800	15	-2.26872
PF3D7_0603900	10	-2.26832
PF3D7_0604000	21	-2.26771
PF3D7_0604100	11	-2.26758
PF3D7_0604300	11	-2.26753
PF3D7_0604400	28	-2.26723
PF3D7_0604500	11	-2.26711
PF3D7_0604600	11	-2.26711
PF3D7_0604700	11	-2.26711
PF3D7_0604800	11	-2.26711
PF3D7_0605100	11	-2.26711
PF3D7_0605200	16	-2.26662
PF3D7_0605300	11	-2.26661
PF3D7_0605600	11	-2.26661
PF3D7_0605700	11	-2.26661
PF3D7_0605800	10	-2.26644
PF3D7_0606000	17	-2.2663
PF3D7_0606100	20	-2.26561
PF3D7_0606500	10	-2.26549
PF3D7_0606600	10	-2.26549
PF3D7_0606700	10	-2.26549
PF3D7_0606800	10	-2.26549
PF3D7_0607000	22	-2.26523
PF3D7_0607100	19	-2.26485
PF3D7_0607200	69	-2.2646
PF3D7_0607300	35	-2.26374
PF3D7_0607400	21	-2.26364
PF3D7_0607500	26	-2.26294
PF3D7_0607600	29	-2.26263
PF3D7_0607700	16	-2.2619
PF3D7_0607900	22	-2.26168
PF3D7_0608000	13	-2.26155
PF3D7_0608100	22	-2.26139
PF3D7_0608300	18	-2.26122
PF3D7_0608700	15	-2.2608
PF3D7_0608900	25	-2.26049
PF3D7_0609000	36	-2.26035
PF3D7_0609100	38	-2.25976
PF3D7_0609200	24	-2.25974
PF3D7_0609300	17	-2.25733
PF3D7_0609400	22	-2.25714
PF3D7_0609500	17	-2.25698
PF3D7_0609600	26	-2.2568
PF3D7_0609700	23	-2.25644
PF3D7_0609800	25	-2.25569
PF3D7_0609900	37	-2.25493
PF3D7_0610200	22	-2.25425
PF3D7_0611400	16	-2.25346
PF3D7_0611600	15	-2.25337
PF3D7_0611800	23	-2.25161
PF3D7_0612100	50	-2.25142
PF3D7_0612200	26	-2.25085
PF3D7_0612600	12	-2.25052
PF3D7_0612700	12	-2.25052
PF3D7_0612800	23	-2.2501
PF3D7_0612900	20	-2.2498
PF3D7_0613300	19	-2.24979
PF3D7_0613500	12	-2.24892
PF3D7_0613600	12	-2.24867
PF3D7_0613700	12	-2.24867
PF3D7_0613800	12	-2.24857
PF3D7_0613900	23	-2.24826
PF3D7_0614000	48	-2.24803
PF3D7_0614100	12	-2.24748
PF3D7_0614200	46	-2.24709
PF3D7_0614300	28	-2.2467
PF3D7_0614700	11	-2.24611
PF3D7_0614900	38	-2.24555
PF3D7_0615100	11	-2.24431
PF3D7_0615300	11	-2.24403
PF3D7_0615400	11	-2.24403
PF3D7_0615500	20	-2.24394
PF3D7_0615600	11	-2.24304
PF3D7_0615800	11	-2.24304
PF3D7_0615900	11	-2.24304
PF3D7_0616000	11	-2.24304
PF3D7_0616200	10	-2.24291
PF3D7_0616400	60	-2.24277
PF3D7_0616500	23	-2.24244
PF3D7_0616600	24	-2.24243
PF3D7_0616800	24	-2.2419
PF3D7_0616900	9	-2.24097
PF3D7_0617000	10	-2.24009
PF3D7_0617100	10	-2.24009
PF3D7_0617200	9	-2.23973
PF3D7_0618000	9	-2.23973
PF3D7_0618100	10	-2.23956
PF3D7_0618400	10	-2.23956
PF3D7_0618500	10	-2.23956
PF3D7_0618600	25	-2.23929
PF3D7_0618800	17	-2.2389
PF3D7_0618900	9	-2.23849
PF3D7_0619000	26	-2.23807
PF3D7_0619100	9	-2.23726
PF3D7_0619200	9	-2.23726
PF3D7_0619300	9	-2.23726
PF3D7_0619400	9	-2.23726
PF3D7_0619500	13	-2.23683
PF3D7_0619600	14	-2.2368
PF3D7_0619700	14	-2.23649
PF3D7_0619800	34	-2.23506
PF3D7_0620000	13	-2.23399
PF3D7_0620300	15	-2.23367
PF3D7_0620400	19	-2.2335
PF3D7_0620500	39	-2.23301
PF3D7_0620600	39	-2.23267
PF3D7_0620700	17	-2.2324
PF3D7_0621000	17	-2.2324
PF3D7_0621100	13	-2.23225
PF3D7_0621300	27	-2.23169
PF3D7_0621400	26	-2.23125
PF3D7_0621700	18	-2.23107
PF3D7_0621900	35	-2.23059
PF3D7_0622100	12	-2.23015
PF3D7_0622200	18	-2.22991
PF3D7_0622300	28	-2.22888
PF3D7_0622500	25	-2.22861
PF3D7_0622700	16	-2.22857
PF3D7_0622800	12	-2.22826
PF3D7_0622900	12	-2.22807
PF3D7_0623000	19	-2.22796
PF3D7_0623100	14	-2.2272
PF3D7_0623300	16	-2.22712
PF3D7_0623600	22	-2.22568
PF3D7_0623700	41	-2.22531
PF3D7_0623800	12	-2.22483
PF3D7_0623900	27	-2.22435
PF3D7_0624200	11	-2.22366
PF3D7_0624300	11	-2.22344
PF3D7_0624400	42	-2.2234
PF3D7_0624600	18	-2.22335
PF3D7_0624700	53	-2.22328
PF3D7_0624800	11	-2.22146
PF3D7_0624900	22	-2.22131
PF3D7_0625100	28	-2.22072
PF3D7_0625200	19	-2.22052
PF3D7_0625300	11	-2.22047
PF3D7_0625400	11	-2.22047
PF3D7_0625600	11	-2.22002
PF3D7_0625800	11	-2.21948
PF3D7_0625900	16	-2.21944
PF3D7_0626000	51	-2.21907
PF3D7_0626100	11	-2.21898
PF3D7_0626200	92	-2.21786
PF3D7_0626300	19	-2.21673
PF3D7_0626400	14	-2.21596
PF3D7_0626500	27	-2.21573
PF3D7_0626900	10	-2.21572
PF3D7_0627100	10	-2.21554
PF3D7_0627200	10	-2.21523
PF3D7_0627300	10	-2.21523
PF3D7_0627700	13	-2.21511
PF3D7_0627800	10	-2.21463
PF3D7_0628100	10	-2.21453
PF3D7_0628200	13	-2.21424
PF3D7_0628700	10	-2.21416
PF3D7_0628800	10	-2.21416
PF3D7_0628900	12	-2.21395
PF3D7_0629100	22	-2.21371
PF3D7_0629300	13	-2.21171
PF3D7_0629700	12	-2.21071
PF3D7_0629800	9	-2.21009
PF3D7_0629900	9	-2.21009
PF3D7_0630000	13	-2.21001
PF3D7_0630100	17	-2.20997
PF3D7_0630300	13	-2.20952
PF3D7_0630400	25	-2.20949
PF3D7_0630600	9	-2.20912
PF3D7_0630700	9	-2.20912
PF3D7_0630800	9	-2.20912
PF3D7_0630900	9	-2.20912
PF3D7_0631100	9	-2.20912
PF3D7_0703500	9	-2.20912
PF3D7_0703700	9	-2.20912
PF3D7_0703800	9	-2.20912
PF3D7_0703900	26	-2.20863
PF3D7_0704000	25	-2.20736
PF3D7_0704100	17	-2.20734
PF3D7_0704200	15	-2.20653
PF3D7_0704300	17	-2.20557
PF3D7_0704400	20	-2.20465
PF3D7_0704500	21	-2.20431
PF3D7_0704600	34	-2.20418
PF3D7_0704700	22	-2.2029
PF3D7_0704800	14	-2.20105
PF3D7_0705000	16	-2.1995
PF3D7_0705100	11	-2.19938
PF3D7_0705200	11	-2.19938
PF3D7_0705300	11	-2.19899
PF3D7_0705400	13	-2.19883
PF3D7_0705500	11	-2.19789
PF3D7_0705600	24	-2.19769
PF3D7_0705800	24	-2.1973
PF3D7_0705900	25	-2.19728
PF3D7_0706000	11	-2.1964
PF3D7_0706100	11	-2.1964
PF3D7_0706500	38	-2.19627
PF3D7_0706600	20	-2.19601
PF3D7_0706700	22	-2.19587
PF3D7_0707200	11	-2.19541
PF3D7_0707300	14	-2.19516
PF3D7_0707500	18	-2.19396
PF3D7_0707700	15	-2.19352
PF3D7_0707800	80	-2.19336
PF3D7_0708000	25	-2.19333
PF3D7_0708200	12	-2.1915
PF3D7_0708400	14	-2.19129
PF3D7_0708500	10	-2.19118
PF3D7_0708800	10	-2.19118
PF3D7_0709000	10	-2.1909
PF3D7_0709100	10	-2.1909
PF3D7_0709200	22	-2.19064
PF3D7_0709300	13	-2.19054
PF3D7_0709400	18	-2.19032
PF3D7_0709600	20	-2.1899
PF3D7_0709700	28	-2.18973
PF3D7_0709900	29	-2.18958
PF3D7_0710000	54	-2.18958
PF3D7_0710100	10	-2.18954
PF3D7_0710200	10	-2.1893
PF3D7_0710300	40	-2.18917
PF3D7_0710400	18	-2.18889
PF3D7_0710500	10	-2.18876
PF3D7_0710700	23	-2.18827
PF3D7_0710800	10	-2.18823
PF3D7_0710900	41	-2.18778
PF3D7_0711000	13	-2.1874
PF3D7_0711200	22	-2.18717
PF3D7_0711400	18	-2.18668
PF3D7_0711500	32	-2.18637
PF3D7_0711600	14	-2.18573
PF3D7_0713400	25	-2.18558
PF3D7_0713500	53	-2.18499
PF3D7_0713600	12	-2.18409
PF3D7_0713900	12	-2.18389
PF3D7_0714200	18	-2.18383
PF3D7_0714300	9	-2.18229
PF3D7_0714600	9	-2.18229
PF3D7_0715200	14	-2.18185
PF3D7_0715300	9	-2.18169
PF3D7_0715800	9	-2.18157
PF3D7_0715900	9	-2.18099
PF3D7_0716000	9	-2.18099
PF3D7_0716100	9	-2.18099
PF3D7_0716200	9	-2.18099
PF3D7_0716300	40	-2.18007
PF3D7_0716500	19	-2.17939
PF3D7_0716600	22	-2.17835
PF3D7_0716700	17	-2.17764
PF3D7_0717000	41	-2.17759
PF3D7_0717100	11	-2.1772
PF3D7_0717200	20	-2.17694
PF3D7_0717300	41	-2.17667
PF3D7_0717400	18	-2.17657
PF3D7_0717600	23	-2.17643
PF3D7_0717700	15	-2.17596
PF3D7_0717800	15	-2.17577
PF3D7_0717900	16	-2.17554
PF3D7_0718000	74	-2.17474
PF3D7_0718100	8	-2.17466
PF3D7_0718300	8	-2.17466
PF3D7_0718600	8	-2.17466
PF3D7_0718700	8	-2.17466
PF3D7_0718800	8	-2.17466
PF3D7_0719200	8	-2.17466
PF3D7_0719300	8	-2.17466
PF3D7_0719400	8	-2.17466
PF3D7_0719900	8	-2.17466
PF3D7_0720300	8	-2.17466
PF3D7_0720400	8	-2.17466
PF3D7_0720700	8	-2.17466
PF3D7_0721000	8	-2.17466
PF3D7_0721200	8	-2.17466
PF3D7_0721300	8	-2.17466
PF3D7_0721400	26	-2.17438
PF3D7_0721500	11	-2.17383
PF3D7_0722100	11	-2.17221
PF3D7_0722300	31	-2.17113
PF3D7_0722900	13	-2.17084
PF3D7_0723100	11	-2.17049
PF3D7_0723300	19	-2.16903
PF3D7_0723400	31	-2.16872
PF3D7_0723500	18	-2.16746
PF3D7_0723700	10	-2.16724
PF3D7_0723800	30	-2.16647
PF3D7_0723900	10	-2.16502
PF3D7_0724000	10	-2.16497
PF3D7_0724100	10	-2.16497
PF3D7_0724200	10	-2.16497
PF3D7_0724600	12	-2.16465
PF3D7_0724700	10	-2.16391
PF3D7_0724900	13	-2.16368
PF3D7_0725000	10	-2.16336
PF3D7_0725100	12	-2.16256
PF3D7_0725300	10	-2.16228
PF3D7_0725700	12	-2.1621
PF3D7_0726000	12	-2.16071
PF3D7_0726100	27	-2.15913
PF3D7_0726200	16	-2.15889
PF3D7_0726300	36	-2.15737
PF3D7_0726400	9	-2.15729
PF3D7_0726500	13	-2.15695
PF3D7_0726600	13	-2.15695
PF3D7_0726900	11	-2.15671
PF3D7_0727000	28	-2.15572
PF3D7_0727100	9	-2.15507
PF3D7_0727200	42	-2.15446
PF3D7_0727300	22	-2.15437
PF3D7_0727400	9	-2.15344
PF3D7_0727500	9	-2.15344
PF3D7_0727600	9	-2.15344
PF3D7_0727700	9	-2.15344
PF3D7_0727800	9	-2.15344
PF3D7_0727900	9	-2.1533
PF3D7_0728100	15	-2.153
PF3D7_0728500	26	-2.15297
PF3D7_0728600	9	-2.15286
PF3D7_0728700	9	-2.15286
PF3D7_0728800	16	-2.15213
PF3D7_0728900	11	-2.15076
PF3D7_0729100	16	-2.15066
PF3D7_0729300	13	-2.15063
PF3D7_0729500	14	-2.14998
PF3D7_0729700	14	-2.14998
PF3D7_0729900	34	-2.14984
PF3D7_0730100	8	-2.14686
PF3D7_0730200	78	-2.14655
PF3D7_0730300	17	-2.14565
PF3D7_0730500	30	-2.14557
PF3D7_0730800	16	-2.14499
PF3D7_0730900	17	-2.14491
PF3D7_0731000	8	-2.14488
PF3D7_0731100	8	-2.14488
PF3D7_0731400	19	-2.14454
PF3D7_0731500	52	-2.14414
PF3D7_0731600	8	-2.14389
PF3D7_0731800	8	-2.14389
PF3D7_0800600	8	-2.14389
PF3D7_0800900	8	-2.14389
PF3D7_0801000	8	-2.14389
PF3D7_0801100	8	-2.14389
PF3D7_0801700	8	-2.14389
PF3D7_0801800	8	-2.14389
PF3D7_0801900	8	-2.14389
PF3D7_0802000	8	-2.14389
PF3D7_0802100	10	-2.14385
PF3D7_0802300	10	-2.14385
PF3D7_0802500	19	-2.14363
PF3D7_0802600	14	-2.14345
PF3D7_0802700	12	-2.14281
PF3D7_0803100	12	-2.14196
PF3D7_0803200	12	-2.1415
PF3D7_0803400	13	-2.14133
PF3D7_0803500	16	-2.14115
PF3D7_0803600	10	-2.14101
PF3D7_0804000	10	-2.14082
PF3D7_0804300	25	-2.14064
PF3D7_0804500	13	-2.14046
PF3D7_0804700	13	-2.14045
PF3D7_0805300	12	-2.14011
PF3D7_0805500	10	-2.13957
PF3D7_0805700	10	-2.13904
PF3D7_0806000	11	-2.13901
PF3D7_0806100	25	-2.13828
PF3D7_0806200	12	-2.13826
PF3D7_0806300	10	-2.13774
PF3D7_0806500	16	-2.13731
PF3D7_0806600	14	-2.13711
PF3D7_0806700	11	-2.13612
PF3D7_0807100	12	-2.13595
PF3D7_0807700	13	-2.13525
PF3D7_0807800	15	-2.13505
PF3D7_0808000	47	-2.13388
PF3D7_0808100	28	-2.13288
PF3D7_0808200	17	-2.13147
PF3D7_0808300	17	-2.13147
PF3D7_0808500	29	-2.13131
PF3D7_0809200	17	-2.13122
PF3D7_0809300	22	-2.13058
PF3D7_0809400	32	-2.13011
PF3D7_0809600	24	-2.12959
PF3D7_0809700	14	-2.12935
PF3D7_0809800	14	-2.12837
PF3D7_0809900	12	-2.12831
PF3D7_0810200	30	-2.12765
PF3D7_0810300	11	-2.12719
PF3D7_0810500	9	-2.12687
PF3D7_0810600	9	-2.12667
PF3D7_0811200	9	-2.12667
PF3D7_0811500	9	-2.12667
PF3D7_0811600	66	-2.12666
PF3D7_0811700	9	-2.12646
PF3D7_0811900	9	-2.12646
PF3D7_0812100	9	-2.12588
PF3D7_0812200	24	-2.12556
PF3D7_0812900	12	-2.12553
PF3D7_0813000	11	-2.12546
PF3D7_0813400	20	-2.12505
PF3D7_0813500	35	-2.12448
PF3D7_0814400	13	-2.12332
PF3D7_0814500	34	-2.12245
PF3D7_0814600	102	-2.12098
PF3D7_0814700	19	-2.12061
PF3D7_0815100	27	-2.11842
PF3D7_0815300	26	-2.11781
PF3D7_0815600	10	-2.11756
PF3D7_0815800	16	-2.11693
PF3D7_0816300	25	-2.11558
PF3D7_0816800	10	-2.11524
PF3D7_0817100	8	-2.11518
PF3D7_0817200	13	-2.11464
PF3D7_0817300	16	-2.11463
PF3D7_0817400	8	-2.11452
PF3D7_0817600	8	-2.11452
PF3D7_0817700	30	-2.11439
PF3D7_0818300	16	-2.11426
PF3D7_0818600	8	-2.11376
PF3D7_0818700	8	-2.11376
PF3D7_0818800	8	-2.11376
PF3D7_0819000	8	-2.11376
PF3D7_0819200	8	-2.11376
PF3D7_0819300	8	-2.11313
PF3D7_0819700	8	-2.11313
PF3D7_0819800	8	-2.11313
PF3D7_0820000	8	-2.11313
PF3D7_0820200	24	-2.11244
PF3D7_0820300	14	-2.1124
PF3D7_0820500	11	-2.11173
PF3D7_0820700	11	-2.11036
PF3D7_0820800	14	-2.11035
PF3D7_0820900	14	-2.10913
PF3D7_0821200	15	-2.10892
PF3D7_0821300	11	-2.10859
PF3D7_0821500	16	-2.10752
PF3D7_0821600	12	-2.1074
PF3D7_0822200	19	-2.10663
PF3D7_0822400	14	-2.10586
PF3D7_0822500	7	-2.1054
PF3D7_0822600	7	-2.1054
PF3D7_0822700	7	-2.1054
PF3D7_0822900	15	-2.10494
PF3D7_0823000	17	-2.10445
PF3D7_0823100	7	-2.10406
PF3D7_0823300	7	-2.10272
PF3D7_0823500	7	-2.10272
PF3D7_0823600	11	-2.10263
PF3D7_0823800	21	-2.10257
PF3D7_0824000	9	-2.10239
PF3D7_0824200	9	-2.10239
PF3D7_0824300	9	-2.10239
PF3D7_0824400	13	-2.10227
PF3D7_0824700	7	-2.10139
PF3D7_0824800	7	-2.10139
PF3D7_0824900	7	-2.10139
PF3D7_0825000	7	-2.10139
PF3D7_0825500	7	-2.10139
PF3D7_0825700	7	-2.10139
PF3D7_0825800	7	-2.10139
PF3D7_0825900	7	-2.10139
PF3D7_0826000	7	-2.10139
PF3D7_0826100	7	-2.10139
PF3D7_0826200	7	-2.10139
PF3D7_0826300	7	-2.10139
PF3D7_0826400	7	-2.10139
PF3D7_0826500	7	-2.10139
PF3D7_0826900	7	-2.10139
PF3D7_0827000	7	-2.10139
PF3D7_0827100	7	-2.10139
PF3D7_0827200	7	-2.10139
PF3D7_0827300	12	-2.10127
PF3D7_0827600	14	-2.10096
PF3D7_0827700	18	-2.1007
PF3D7_0827800	9	-2.10007
PF3D7_0828100	26	-2.09908
PF3D7_0828200	10	-2.09847
PF3D7_0828300	9	-2.09833
PF3D7_0828700	22	-2.09775
PF3D7_0828800	9	-2.09775
PF3D7_0829000	9	-2.09768
PF3D7_0829400	31	-2.09732
PF3D7_0829500	9	-2.09717
PF3D7_0829600	12	-2.0966
PF3D7_0829700	14	-2.09649
PF3D7_0829800	17	-2.09601
PF3D7_0829900	62	-2.09545
PF3D7_0830100	46	-2.09539
PF3D7_0830300	10	-2.09519
PF3D7_0830500	67	-2.0939
PF3D7_0830900	19	-2.09385
PF3D7_0831000	10	-2.09252
PF3D7_0831200	11	-2.09197
PF3D7_0831300	11	-2.09197
PF3D7_0831400	10	-2.08964
PF3D7_0901700	10	-2.08852
PF3D7_0901900	11	-2.08849
PF3D7_0902000	16	-2.08759
PF3D7_0902100	10	-2.08717
PF3D7_0902200	24	-2.08707
PF3D7_0902300	19	-2.087
PF3D7_0902400	22	-2.08647
PF3D7_0902500	11	-2.08601
PF3D7_0902600	8	-2.08599
PF3D7_0902700	10	-2.08593
PF3D7_0902800	74	-2.08567
PF3D7_0902900	8	-2.08471
PF3D7_0903100	95	-2.08408
PF3D7_0903200	8	-2.08342
PF3D7_0903300	11	-2.08279
PF3D7_0903400	8	-2.08277
PF3D7_0903500	8	-2.08236
PF3D7_0903600	8	-2.08236
PF3D7_0903800	37	-2.08196
PF3D7_0904100	16	-2.08189
PF3D7_0904200	17	-2.07959
PF3D7_0904300	15	-2.07655
PF3D7_0904600	11	-2.07552
PF3D7_0904800	9	-2.07375
PF3D7_0904900	35	-2.07346
PF3D7_0905000	35	-2.07319
PF3D7_0905100	10	-2.073
PF3D7_0905200	10	-2.073
PF3D7_0905300	17	-2.07261
PF3D7_0905400	9	-2.07252
PF3D7_0905600	9	-2.07252
PF3D7_0905700	9	-2.07224
PF3D7_0905800	19	-2.07223
PF3D7_0905900	42	-2.07112
PF3D7_0906000	27	-2.07093
PF3D7_0906100	9	-2.07078
PF3D7_0906400	9	-2.07078
PF3D7_0906500	42	-2.07056
PF3D7_0906700	7	-2.07044
PF3D7_0906800	13	-2.07008
PF3D7_0906900	17	-2.06985
PF3D7_0907100	10	-2.06979
PF3D7_0907200	9	-2.06953
PF3D7_0907300	7	-2.06943
PF3D7_0907400	7	-2.06943
PF3D7_0907600	16	-2.06927
PF3D7_0907700	22	-2.06891
PF3D7_0907800	15	-2.06866
PF3D7_0908000	7	-2.06842
PF3D7_0908100	7	-2.06842
PF3D7_0908200	7	-2.06842
PF3D7_0908300	7	-2.06842
PF3D7_0908500	16	-2.06788
PF3D7_0908600	18	-2.06774
PF3D7_0908700	10	-2.06765
PF3D7_0908800	50	-2.06753
PF3D7_0908900	7	-2.06742
PF3D7_0909000	7	-2.06742
PF3D7_0909100	7	-2.06742
PF3D7_0909400	7	-2.06742
PF3D7_0909600	7	-2.06742
PF3D7_0909700	7	-2.06742
PF3D7_0909900	7	-2.06742
PF3D7_0910000	7	-2.06742
PF3D7_0910100	7	-2.06742
PF3D7_0910200	7	-2.06742
PF3D7_0910300	7	-2.06742
PF3D7_0910400	7	-2.06742
PF3D7_0910500	10	-2.06658
PF3D7_0910600	29	-2.06557
PF3D7_0910700	17	-2.06499
PF3D7_0910800	13	-2.06495
PF3D7_0911000	42	-2.06482
PF3D7_0911100	10	-2.06444
PF3D7_0911300	44	-2.06405
PF3D7_0911400	25	-2.06282
PF3D7_0911500	26	-2.06272
PF3D7_0911600	19	-2.06184
PF3D7_0911700	17	-2.06151
PF3D7_0911900	23	-2.06143
PF3D7_0912000	17	-2.06064
PF3D7_0912200	29	-2.06041
PF3D7_0912500	15	-2.05948
PF3D7_0912600	16	-2.0593
PF3D7_0912800	23	-2.05909
PF3D7_0913000	11	-2.05873
PF3D7_0913100	14	-2.05796
PF3D7_0913200	49	-2.05584
PF3D7_0913300	8	-2.0554
PF3D7_0913600	8	-2.0554
PF3D7_0913700	8	-2.0554
PF3D7_0913900	12	-2.05493
PF3D7_0914000	17	-2.05403
PF3D7_0914100	8	-2.05352
PF3D7_0914200	8	-2.0535
PF3D7_0914300	8	-2.05287
PF3D7_0914500	8	-2.05287
PF3D7_0914700	8	-2.05287
PF3D7_0915300	8	-2.05275
PF3D7_0915400	8	-2.05223
PF3D7_0915500	8	-2.05223
PF3D7_0916000	8	-2.05223
PF3D7_0916100	8	-2.05223
PF3D7_0916200	8	-2.05223
PF3D7_0916300	8	-2.05223
PF3D7_0916400	10	-2.05134
PF3D7_0916900	15	-2.05027
PF3D7_0917000	9	-2.04902
PF3D7_0917100	9	-2.04902
PF3D7_0917200	9	-2.04902
PF3D7_0917400	55	-2.04708
PF3D7_0917500	13	-2.047
PF3D7_0917600	9	-2.0467
PF3D7_0917900	9	-2.04621
PF3D7_0918100	9	-2.04612
PF3D7_0918200	13	-2.04564
PF3D7_0918400	31	-2.04529
PF3D7_0918500	23	-2.04516
PF3D7_0918600	22	-2.0449
PF3D7_0918700	47	-2.04482
PF3D7_0918800	13	-2.04477
PF3D7_0918900	9	-2.04438
PF3D7_0919100	21	-2.04438
PF3D7_0919500	10	-2.04386
PF3D7_0919600	15	-2.04358
PF3D7_0919700	13	-2.04327
PF3D7_0919800	27	-2.04294
PF3D7_0919900	10	-2.04014
PF3D7_0920000	14	-2.03845
PF3D7_0920100	10	-2.03744
PF3D7_0920200	10	-2.03691
PF3D7_0920300	29	-2.03651
PF3D7_0920400	15	-2.03643
PF3D7_0920600	7	-2.03622
PF3D7_0920700	10	-2.03584
PF3D7_0920800	7	-2.03484
PF3D7_0920900	7	-2.03484
PF3D7_0921200	7	-2.0348
PF3D7_0921300	7	-2.03414
PF3D7_0921500	7	-2.03414
PF3D7_0921600	15	-2.03363
PF3D7_0921700	7	-2.03344
PF3D7_0921900	7	-2.03344
PF3D7_0922000	7	-2.03344
PF3D7_0922100	7	-2.03344
PF3D7_0922300	7	-2.03344
PF3D7_0922400	13	-2.03246
PF3D7_0922600	11	-2.03242
PF3D7_0922700	12	-2.03186
PF3D7_0922800	16	-2.03104
PF3D7_0922900	13	-2.03024
PF3D7_0923200	10	-2.03022
PF3D7_0923300	11	-2.02925
PF3D7_0923400	11	-2.0292
PF3D7_0923800	23	-2.02891
PF3D7_0924000	11	-2.02824
PF3D7_0924100	22	-2.02763
PF3D7_0924200	13	-2.02759
PF3D7_0924400	8	-2.02718
PF3D7_0924500	11	-2.02625
PF3D7_0924600	10	-2.02541
PF3D7_0924700	10	-2.02541
PF3D7_0924900	8	-2.02464
PF3D7_0925000	30	-2.02459
PF3D7_0925100	8	-2.02454
PF3D7_0925200	8	-2.02454
PF3D7_0925300	9	-2.02437
PF3D7_0925400	14	-2.02436
PF3D7_0925500	15	-2.02408
PF3D7_0925700	38	-2.02342
PF3D7_0925800	8	-2.02337
PF3D7_0926000	8	-2.02274
PF3D7_0926100	8	-2.02274
PF3D7_0926300	8	-2.02254
PF3D7_0926500	17	-2.02205
PF3D7_0926600	23	-2.02045
PF3D7_0926700	17	-2.01979
PF3D7_0926800	11	-2.01978
PF3D7_0927200	29	-2.01864
PF3D7_0927400	6	-2.01846
PF3D7_0927600	6	-2.01846
PF3D7_0928200	15	-2.01829
PF3D7_0928300	9	-2.01799
PF3D7_0928700	30	-2.01786
PF3D7_0928800	16	-2.01769
PF3D7_0928900	15	-2.01642
PF3D7_0929000	16	-2.01603
PF3D7_0929100	6	-2.01569
PF3D7_0929300	24	-2.01564
PF3D7_0929400	28	-2.01536
PF3D7_0929700	16	-2.01513
PF3D7_0929900	11	-2.01482
PF3D7_0930000	10	-2.01472
PF3D7_0930100	39	-2.01458
PF3D7_0930200	9	-2.01444
PF3D7_0930300	6	-2.01432
PF3D7_0930500	6	-2.01432
PF3D7_0930600	6	-2.01432
PF3D7_0930800	6	-2.01432
PF3D7_0931000	6	-2.01432
PF3D7_0931100	6	-2.01432
PF3D7_0931200	6	-2.01432
PF3D7_0931700	6	-2.01432
PF3D7_0932100	6	-2.01432
PF3D7_0932300	6	-2.01432
PF3D7_0932500	6	-2.01432
PF3D7_0932700	6	-2.01432
PF3D7_0932800	6	-2.01432
PF3D7_0933100	6	-2.01432
PF3D7_0933300	6	-2.01432
PF3D7_0933500	6	-2.01432
PF3D7_0933600	6	-2.01432
PF3D7_0933800	6	-2.01432
PF3D7_0934000	6	-2.01432
PF3D7_0934100	6	-2.01432
PF3D7_0935200	6	-2.01432
PF3D7_0935400	6	-2.01432
PF3D7_0935600	6	-2.01432
PF3D7_0935800	20	-2.01402
PF3D7_0935900	32	-2.01395
PF3D7_0936000	19	-2.01327
PF3D7_0936200	24	-2.01244
PF3D7_0936300	39	-2.01185
PF3D7_0936500	10	-2.01151
PF3D7_0936600	10	-2.01151
PF3D7_0936900	14	-2.00988
PF3D7_0937000	17	-2.0097
PF3D7_0937100	18	-2.00496
PF3D7_0937200	9	-2.00494
PF3D7_1001000	42	-2.00363
PF3D7_1001100	7	-2.00347
PF3D7_1001400	12	-2.00284
PF3D7_1001600	51	-2.00234
PF3D7_1001700	7	-2.00159
PF3D7_1002200	7	-2.00157
PF3D7_1002400	7	-2.00157
PF3D7_1002600	14	-2.0013
PF3D7_1002700	23	-2.00113
PF3D7_1002800	120	-2.00062
PF3D7_1003000	9	-2.0003
PF3D7_1003100	7	-2.00017
PF3D7_1003400	7	-2.00017
PF3D7_1003700	7	-2.00017
PF3D7_1003800	7	-2.00017
PF3D7_1004100	7	-2.00017
PF3D7_1004200	7	-2.00017
PF3D7_1004300	7	-2.00017
PF3D7_1004400	72	-2.00004
PF3D7_1004600	13	-1.99952
PF3D7_1004700	9	-1.99947
PF3D7_1004800	7	-1.99947
PF3D7_1004900	22	-1.99944
PF3D7_1005000	18	-1.99869
PF3D7_1005100	10	-1.997
PF3D7_1005300	10	-1.9968
PF3D7_1005400	8	-1.99641
PF3D7_1005500	8	-1.99641
PF3D7_1005600	57	-1.99601
PF3D7_1005700	18	-1.99534
PF3D7_1006400	14	-1.99464
PF3D7_1006500	17	-1.99423
PF3D7_1006700	8	-1.99413
PF3D7_1006800	8	-1.99307
PF3D7_1007100	8	-1.99261
PF3D7_1007200	14	-1.9913
PF3D7_1007300	8	-1.99079
PF3D7_1007700	18	-1.99077
PF3D7_1007800	23	-1.99073
PF3D7_1007900	15	-1.9907
PF3D7_1008000	45	-1.99068
PF3D7_1008100	10	-1.99062
PF3D7_1008500	25	-1.99052
PF3D7_1008600	10	-1.99039
PF3D7_1008700	46	-1.99033
PF3D7_1009100	9	-1.98986
PF3D7_1009200	15	-1.98838
PF3D7_1009400	23	-1.98745
PF3D7_1009500	11	-1.98678
PF3D7_1009700	18	-1.9845
PF3D7_1009800	15	-1.98441
PF3D7_1009900	10	-1.9837
PF3D7_1010100	11	-1.98182
PF3D7_1010200	11	-1.98157
PF3D7_1010300	14	-1.98085
PF3D7_1010400	6	-1.98036
PF3D7_1010500	6	-1.97733
PF3D7_1010800	9	-1.97681
PF3D7_1011100	6	-1.97632
PF3D7_1011300	6	-1.97632
PF3D7_1011600	6	-1.97632
PF3D7_1011800	6	-1.97632
PF3D7_1011900	6	-1.97632
PF3D7_1012000	6	-1.97632
PF3D7_1012100	6	-1.97632
PF3D7_1012200	6	-1.97632
PF3D7_1012500	6	-1.97632
PF3D7_1012600	6	-1.97632
PF3D7_1012700	15	-1.97539
PF3D7_1012800	16	-1.9746
PF3D7_1013000	28	-1.97445
PF3D7_1013100	27	-1.97385
PF3D7_1013200	11	-1.97314
PF3D7_1013300	8	-1.97263
PF3D7_1013400	8	-1.97263
PF3D7_1013500	13	-1.97094
PF3D7_1013600	7	-1.97008
PF3D7_1013900	29	-1.97001
PF3D7_1014100	7	-1.9697
PF3D7_1014200	7	-1.9697
PF3D7_1014300	7	-1.9697
PF3D7_1014500	7	-1.9697
PF3D7_1014600	10	-1.96927
PF3D7_1014800	8	-1.96882
PF3D7_1014900	8	-1.96882
PF3D7_1015000	8	-1.96882
PF3D7_1015100	14	-1.96818
PF3D7_1015200	9	-1.9681
PF3D7_1015300	21	-1.96786
PF3D7_1015500	7	-1.96759
PF3D7_1015700	7	-1.96759
PF3D7_1015800	7	-1.96759
PF3D7_1016200	7	-1.96759
PF3D7_1016300	9	-1.96752
PF3D7_1016400	10	-1.96725
PF3D7_1016500	7	-1.96689
PF3D7_1016700	7	-1.96689
PF3D7_1016800	7	-1.96689
PF3D7_1016900	7	-1.96689
PF3D7_1017000	36	-1.96653
PF3D7_1017100	7	-1.96619
PF3D7_1017300	8	-1.96565
PF3D7_1017400	14	-1.96464
PF3D7_1017600	9	-1.96397
PF3D7_1017800	9	-1.96338
PF3D7_1017900	16	-1.96299
PF3D7_1018000	40	-1.96277
PF3D7_1018100	9	-1.96254
PF3D7_1018200	11	-1.96148
PF3D7_1018300	8	-1.96098
PF3D7_1018600	36	-1.95989
PF3D7_1018700	61	-1.95969
PF3D7_1018800	10	-1.95777
PF3D7_1018900	24	-1.95632
PF3D7_1019000	35	-1.95592
PF3D7_1019100	78	-1.95581
PF3D7_1019300	13	-1.9558
PF3D7_1019500	22	-1.95398
PF3D7_1019600	35	-1.95282
PF3D7_1019700	11	-1.95181
PF3D7_1019800	26	-1.95143
PF3D7_1020000	40	-1.94953
PF3D7_1020200	9	-1.94925
PF3D7_1020300	10	-1.94868
PF3D7_1020400	10	-1.94654
PF3D7_1020500	8	-1.9463
PF3D7_1020600	31	-1.94619
PF3D7_1020700	10	-1.9444
PF3D7_1020800	10	-1.9444
PF3D7_1021000	20	-1.94326
PF3D7_1021100	25	-1.94321
PF3D7_1021200	31	-1.94299
PF3D7_1021300	8	-1.94186
PF3D7_1021400	17	-1.94155
PF3D7_1021500	63	-1.94119
PF3D7_1021700	6	-1.94043
PF3D7_1021800	6	-1.93977
PF3D7_1021900	6	-1.93977
PF3D7_1022000	9	-1.93912
PF3D7_1022200	6	-1.93911
PF3D7_1022400	6	-1.93911
PF3D7_1022600	6	-1.93911
PF3D7_1022800	6	-1.93911
PF3D7_1023000	6	-1.93911
PF3D7_1023100	6	-1.93911
PF3D7_1023400	7	-1.93852
PF3D7_1023600	7	-1.93852
PF3D7_1023700	7	-1.93852
PF3D7_1023800	7	-1.93852
PF3D7_1023900	6	-1.93833
PF3D7_1024100	6	-1.93833
PF3D7_1024400	12	-1.93828
PF3D7_1024700	9	-1.93794
PF3D7_1024800	12	-1.93781
PF3D7_1024900	10	-1.93692
PF3D7_1025000	15	-1.93685
PF3D7_1025100	17	-1.93669
PF3D7_1025200	51	-1.93606
PF3D7_1025300	7	-1.93572
PF3D7_1025400	7	-1.93552
PF3D7_1025500	41	-1.93488
PF3D7_1025900	16	-1.93471
PF3D7_1026000	9	-1.93439
PF3D7_1026200	7	-1.93362
PF3D7_1026300	9	-1.93331
PF3D7_1026400	8	-1.93298
PF3D7_1026600	28	-1.93256
PF3D7_1027000	21	-1.93232
PF3D7_1027100	28	-1.93212
PF3D7_1027200	8	-1.93202
PF3D7_1027300	75	-1.93201
PF3D7_1027600	19	-1.93195
PF3D7_1027900	28	-1.93181
PF3D7_1028000	9	-1.93156
PF3D7_1028100	9	-1.93101
PF3D7_1028200	57	-1.93094
PF3D7_1028300	17	-1.93078
PF3D7_1028500	13	-1.93041
PF3D7_1028700	10	-1.93039
PF3D7_1029000	7	-1.93014
PF3D7_1029100	13	-1.92984
PF3D7_1029200	8	-1.92961
PF3D7_1029300	8	-1.92921
PF3D7_1029400	14	-1.92786
PF3D7_1029600	19	-1.92772
PF3D7_1029700	10	-1.92614
PF3D7_1029900	10	-1.92328
PF3D7_1030100	20	-1.92187
PF3D7_1030200	15	-1.92161
PF3D7_1030300	13	-1.92086
PF3D7_1030500	12	-1.92022
PF3D7_1030600	9	-1.9196
PF3D7_1030800	9	-1.91938
PF3D7_1031300	13	-1.91765
PF3D7_1031400	16	-1.91728
PF3D7_1031500	8	-1.91554
PF3D7_1031600	8	-1.91455
PF3D7_1031800	5	-1.91448
PF3D7_1031900	5	-1.91448
PF3D7_1032000	9	-1.91442
PF3D7_1032100	56	-1.91389
PF3D7_1032300	11	-1.9125
PF3D7_1032500	10	-1.91205
PF3D7_1032600	9	-1.91184
PF3D7_1032700	35	-1.91177
PF3D7_1032900	14	-1.91171
PF3D7_1033000	5	-1.91162
PF3D7_1033100	13	-1.9111
PF3D7_1033200	8	-1.9111
PF3D7_1033500	5	-1.9102
PF3D7_1033600	5	-1.9102
PF3D7_1033700	5	-1.9102
PF3D7_1033800	9	-1.90981
PF3D7_1034000	8	-1.90919
PF3D7_1034300	5	-1.90879
PF3D7_1034400	5	-1.90879
PF3D7_1034500	5	-1.90879
PF3D7_1034600	5	-1.90879
PF3D7_1034800	5	-1.90879
PF3D7_1034900	5	-1.90879
PF3D7_1035000	5	-1.90879
PF3D7_1035100	5	-1.90879
PF3D7_1035300	5	-1.90879
PF3D7_1035400	5	-1.90879
PF3D7_1035700	5	-1.90879
PF3D7_1035800	5	-1.90879
PF3D7_1035900	5	-1.90879
PF3D7_1036000	5	-1.90879
PF3D7_1036300	5	-1.90879
PF3D7_1036400	5	-1.90879
PF3D7_1036500	5	-1.90879
PF3D7_1036700	5	-1.90879
PF3D7_1036800	5	-1.90879
PF3D7_1036900	5	-1.90879
PF3D7_1037000	5	-1.90879
PF3D7_1037100	5	-1.90879
PF3D7_1037200	5	-1.90879
PF3D7_1037400	5	-1.90879
PF3D7_1037600	5	-1.90879
PF3D7_1037800	5	-1.90879
PF3D7_1037900	5	-1.90879
PF3D7_1038100	7	-1.90805
PF3D7_1038300	8	-1.90792
PF3D7_1038400	10	-1.90697
PF3D7_1038600	9	-1.90658
PF3D7_1038700	31	-1.90618
PF3D7_1038800	30	-1.90615
PF3D7_1039000	14	-1.90491
PF3D7_1039200	39	-1.90384
PF3D7_1102300	24	-1.90381
PF3D7_1102400	6	-1.90364
PF3D7_1102500	8	-1.90348
PF3D7_1102600	6	-1.90333
PF3D7_1102800	11	-1.90326
PF3D7_1102900	18	-1.90317
PF3D7_1103000	6	-1.90301
PF3D7_1103400	12	-1.90298
PF3D7_1103500	6	-1.90268
PF3D7_1103600	6	-1.90268
PF3D7_1103800	6	-1.90268
PF3D7_1104000	6	-1.90268
PF3D7_1104200	6	-1.90268
PF3D7_1104300	6	-1.90268
PF3D7_1104400	6	-1.90268
PF3D7_1104500	58	-1.90207
PF3D7_1104600	7	-1.90194
PF3D7_1104700	7	-1.90175
PF3D7_1104800	6	-1.9017
PF3D7_1104900	6	-1.90112
PF3D7_1105200	6	-1.90112
PF3D7_1105300	6	-1.90088
PF3D7_1105600	12	-1.90062
PF3D7_1105700	24	-1.89989
PF3D7_1105800	10	-1.89887
PF3D7_1105900	18	-1.89861
PF3D7_1106000	26	-1.89838
PF3D7_1106200	14	-1.89709
PF3D7_1106300	25	-1.89694
PF3D7_1106500	23	-1.89492
PF3D7_1106600	16	-1.89413
PF3D7_1106700	9	-1.89329
PF3D7_1106800	14	-1.8928
PF3D7_1107100	10	-1.89254
PF3D7_1107200	12	-1.89207
PF3D7_1107300	32	-1.89016
PF3D7_1107400	11	-1.88979
PF3D7_1107600	24	-1.88911
PF3D7_1107700	25	-1.88854
PF3D7_1107800	20	-1.88852
PF3D7_1107900	10	-1.88719
PF3D7_1108000	15	-1.8859
PF3D7_1108100	20	-1.88441
PF3D7_1108500	11	-1.8815
PF3D7_1108700	25	-1.88107
PF3D7_1109100	13	-1.88094
PF3D7_1109200	11	-1.87985
PF3D7_1109400	8	-1.8797
PF3D7_1110100	27	-1.87836
PF3D7_1110200	7	-1.87828
PF3D7_1110300	7	-1.87828
PF3D7_1110400	17	-1.87784
PF3D7_1110500	10	-1.87783
PF3D7_1110600	53	-1.87701
PF3D7_1110700	23	-1.87699
PF3D7_1110800	30	-1.87648
PF3D7_1110900	30	-1.87609
PF3D7_1111000	8	-1.87573
PF3D7_1111200	30	-1.8757
PF3D7_1111600	33	-1.87524
PF3D7_1111700	11	-1.87466
PF3D7_1111800	19	-1.87343
PF3D7_1111900	7	-1.87335
PF3D7_1112100	7	-1.87335
PF3D7_1112300	7	-1.87335
PF3D7_1112500	25	-1.87224
PF3D7_1112600	12	-1.87209
PF3D7_1112700	32	-1.87197
PF3D7_1112800	13	-1.87093
PF3D7_1112900	14	-1.86993
PF3D7_1113000	21	-1.86939
PF3D7_1113400	11	-1.86936
PF3D7_1113500	14	-1.86884
PF3D7_1113600	5	-1.86857
PF3D7_1113700	5	-1.86857
PF3D7_1113900	11	-1.86845
PF3D7_1114100	10	-1.86795
PF3D7_1114500	7	-1.86777
PF3D7_1114600	7	-1.86777
PF3D7_1114700	7	-1.86764
PF3D7_1114800	5	-1.86757
PF3D7_1114900	12	-1.86751
PF3D7_1115100	6	-1.86704
PF3D7_1115200	6	-1.86704
PF3D7_1115300	5	-1.86658
PF3D7_1115400	5	-1.86658
PF3D7_1115700	5	-1.86658
PF3D7_1115800	83	-1.8664
PF3D7_1116000	14	-1.8658
PF3D7_1116100	5	-1.86559
PF3D7_1116200	5	-1.86559
PF3D7_1116600	5	-1.86559
PF3D7_1116700	5	-1.86559
PF3D7_1116900	5	-1.86559
PF3D7_1117000	5	-1.86559
PF3D7_1117100	5	-1.86559
PF3D7_1117200	5	-1.86559
PF3D7_1117400	5	-1.86559
PF3D7_1117600	5	-1.86559
PF3D7_1117800	5	-1.86559
PF3D7_1117900	5	-1.86559
PF3D7_1118200	5	-1.86559
PF3D7_1118300	5	-1.86559
PF3D7_1118500	5	-1.86559
PF3D7_1118700	5	-1.86559
PF3D7_1118800	5	-1.86559
PF3D7_1118900	5	-1.86559
PF3D7_1119000	5	-1.86559
PF3D7_1119300	5	-1.86559
PF3D7_1119400	5	-1.86559
PF3D7_1119600	5	-1.86559
PF3D7_1119900	5	-1.86559
PF3D7_1120000	6	-1.86469
PF3D7_1120300	6	-1.86469
PF3D7_1120400	6	-1.86469
PF3D7_1120500	6	-1.86469
PF3D7_1120600	6	-1.86469
PF3D7_1120700	6	-1.86469
PF3D7_1121000	6	-1.86465
PF3D7_1121100	10	-1.86461
PF3D7_1121300	23	-1.86433
PF3D7_1121400	6	-1.86419
PF3D7_1121500	7	-1.86417
PF3D7_1121600	27	-1.86407
PF3D7_1121700	15	-1.86381
PF3D7_1121800	11	-1.86275
PF3D7_1121900	13	-1.86271
PF3D7_1122000	13	-1.8625
PF3D7_1122200	17	-1.86194
PF3D7_1122400	9	-1.86079
PF3D7_1122500	8	-1.86062
PF3D7_1122600	9	-1.85905
PF3D7_1122800	23	-1.85876
PF3D7_1122900	13	-1.85852
PF3D7_1123000	23	-1.8582
PF3D7_1123100	16	-1.85747
PF3D7_1123200	16	-1.8573
PF3D7_1123300	13	-1.85719
PF3D7_1123400	27	-1.85511
PF3D7_1123500	17	-1.85315
PF3D7_1123600	14	-1.85256
PF3D7_1123800	10	-1.85252
PF3D7_1124000	18	-1.84718
PF3D7_1124100	23	-1.84676
PF3D7_1124200	13	-1.84632
PF3D7_1124400	14	-1.84501
PF3D7_1124500	22	-1.84282
PF3D7_1124800	17	-1.84215
PF3D7_1124900	17	-1.84212
PF3D7_1125100	8	-1.84144
PF3D7_1125200	8	-1.84132
PF3D7_1125300	7	-1.8401
PF3D7_1125400	7	-1.8401
PF3D7_1125700	7	-1.8401
PF3D7_1125800	13	-1.83992
PF3D7_1126000	23	-1.8396
PF3D7_1126100	27	-1.83939
PF3D7_1126300	20	-1.83825
PF3D7_1126500	16	-1.83818
PF3D7_1126600	12	-1.83759
PF3D7_1126700	11	-1.83748
PF3D7_1126800	10	-1.83746
PF3D7_1126900	22	-1.8368
PF3D7_1127000	12	-1.83594
PF3D7_1127300	18	-1.83546
PF3D7_1127500	14	-1.8352
PF3D7_1127600	60	-1.83495
PF3D7_1127700	8	-1.83466
PF3D7_1127800	12	-1.83358
PF3D7_1127900	17	-1.83294
PF3D7_1128000	6	-1.83218
PF3D7_1128300	13	-1.83146
PF3D7_1128400	29	-1.82972
PF3D7_1128500	16	-1.82948
PF3D7_1128700	12	-1.82926
PF3D7_1128900	27	-1.82916
PF3D7_1129000	6	-1.82904
PF3D7_1129100	9	-1.8286
PF3D7_1129200	29	-1.82787
PF3D7_1129300	6	-1.82748
PF3D7_1129600	6	-1.82748
PF3D7_1129800	9	-1.82715
PF3D7_1129900	6	-1.8271
PF3D7_1130000	5	-1.82618
PF3D7_1130500	8	-1.82542
PF3D7_1130600	5	-1.82504
PF3D7_1130700	5	-1.82504
PF3D7_1130800	21	-1.82476
PF3D7_1130900	5	-1.82409
PF3D7_1131100	5	-1.82387
PF3D7_1131200	27	-1.82343
PF3D7_1131300	8	-1.82333
PF3D7_1131400	5	-1.82327
PF3D7_1131600	5	-1.82327
PF3D7_1131800	5	-1.82327
PF3D7_1131900	5	-1.82327
PF3D7_1132000	5	-1.82296
PF3D7_1132100	5	-1.82296
PF3D7_1132200	23	-1.82257
PF3D7_1132400	5	-1.82238
PF3D7_1132500	5	-1.82238
PF3D7_1132600	5	-1.82238
PF3D7_1133000	5	-1.82238
PF3D7_1133100	5	-1.82238
PF3D7_1133200	5	-1.82238
PF3D7_1133400	11	-1.82107
PF3D7_1133500	12	-1.82034
PF3D7_1133700	8	-1.8188
PF3D7_1133800	9	-1.81784
PF3D7_1133900	7	-1.81633
PF3D7_1134000	69	-1.81538
PF3D7_1134200	9	-1.81488
PF3D7_1134300	7	-1.81405
PF3D7_1134500	10	-1.81394
PF3D7_1134600	13	-1.81337
PF3D7_1134700	23	-1.81274
PF3D7_1134900	9	-1.81236
PF3D7_1135100	39	-1.81216
PF3D7_1135200	14	-1.81142
PF3D7_1135300	26	-1.80834
PF3D7_1135400	7	-1.80772
PF3D7_1135500	7	-1.80683
PF3D7_1135600	11	-1.8052
PF3D7_1135900	7	-1.80408
PF3D7_1136000	8	-1.80136
PF3D7_1136100	9	-1.80104
PF3D7_1136200	10	-1.80071
PF3D7_1136300	58	-1.7998
PF3D7_1136400	21	-1.7998
PF3D7_1136500	22	-1.79816
PF3D7_1136600	6	-1.7981
PF3D7_1136700	13	-1.79804
PF3D7_1136900	11	-1.79801
PF3D7_1137100	10	-1.79663
PF3D7_1137300	8	-1.79628
PF3D7_1137600	16	-1.79594
PF3D7_1137700	16	-1.79482
PF3D7_1137900	14	-1.79427
PF3D7_1138000	17	-1.79347
PF3D7_1138200	23	-1.79319
PF3D7_1138400	22	-1.79303
PF3D7_1138500	12	-1.79292
PF3D7_1138600	6	-1.79285
PF3D7_1138700	37	-1.7924
PF3D7_1138800	17	-1.79198
PF3D7_1138900	23	-1.79198
PF3D7_1139000	16	-1.79162
PF3D7_1139100	9	-1.79147
PF3D7_1139200	6	-1.78948
PF3D7_1139300	6	-1.78948
PF3D7_1139400	6	-1.7887
PF3D7_1139500	11	-1.78776
PF3D7_1139600	7	-1.78686
PF3D7_1139700	12	-1.7862
PF3D7_1139800	8	-1.78582
PF3D7_1140000	9	-1.7848
PF3D7_1140200	33	-1.78323
PF3D7_1140300	5	-1.78207
PF3D7_1140500	5	-1.78207
PF3D7_1140600	7	-1.78196
PF3D7_1140700	7	-1.78196
PF3D7_1140800	4	-1.78193
PF3D7_1140900	5	-1.78185
PF3D7_1141000	5	-1.78185
PF3D7_1141100	5	-1.78185
PF3D7_1141300	24	-1.78162
PF3D7_1141500	22	-1.78145
PF3D7_1141700	7	-1.78126
PF3D7_1141900	5	-1.78056
PF3D7_1142000	4	-1.78048
PF3D7_1142100	4	-1.78048
PF3D7_1142300	4	-1.78048
PF3D7_1142500	5	-1.78025
PF3D7_1142800	5	-1.78007
PF3D7_1142900	5	-1.78007
PF3D7_1143000	5	-1.78007
PF3D7_1143100	15	-1.77986
PF3D7_1143300	10	-1.77891
PF3D7_1143500	12	-1.7789
PF3D7_1143700	21	-1.77777
PF3D7_1143800	4	-1.77761
PF3D7_1143900	4	-1.77761
PF3D7_1144100	4	-1.77761
PF3D7_1144200	4	-1.77761
PF3D7_1144400	4	-1.77761
PF3D7_1144800	4	-1.77761
PF3D7_1145000	4	-1.77761
PF3D7_1145100	4	-1.77761
PF3D7_1145200	4	-1.77761
PF3D7_1145400	4	-1.77761
PF3D7_1145500	4	-1.77761
PF3D7_1145600	4	-1.77761
PF3D7_1145700	4	-1.77761
PF3D7_1145800	4	-1.77761
PF3D7_1145900	4	-1.77761
PF3D7_1146000	4	-1.77761
PF3D7_1146100	4	-1.77761
PF3D7_1146300	4	-1.77761
PF3D7_1146500	4	-1.77761
PF3D7_1146600	4	-1.77761
PF3D7_1146700	4	-1.77761
PF3D7_1146800	4	-1.77761
PF3D7_1146900	4	-1.77761
PF3D7_1147000	4	-1.77761
PF3D7_1147100	4	-1.77761
PF3D7_1147200	4	-1.77761
PF3D7_1147300	4	-1.77761
PF3D7_1147500	4	-1.77761
PF3D7_1147600	4	-1.77761
PF3D7_1147800	10	-1.77758
PF3D7_1148000	26	-1.77448
PF3D7_1148100	8	-1.77441
PF3D7_1148200	15	-1.7732
PF3D7_1148600	24	-1.77291
PF3D7_1148700	7	-1.7726
PF3D7_1148800	7	-1.77145
PF3D7_1149000	9	-1.76992
PF3D7_1149200	12	-1.76815
PF3D7_1149300	13	-1.76779
PF3D7_1149400	24	-1.76659
PF3D7_1149500	7	-1.7662
PF3D7_1149600	14	-1.76554
PF3D7_1149700	6	-1.76396
PF3D7_1200700	12	-1.75991
PF3D7_1200800	6	-1.75697
PF3D7_1201100	18	-1.75414
PF3D7_1201300	13	-1.75291
PF3D7_1201400	11	-1.75146
PF3D7_1201500	9	-1.75145
[truncated: 1,123 more rows]
